# Supplementary material for: In Vivo Evaluation of the Analgesic and Anti-Inflammatory Activity of Thymus numidicus Essential Oil
Source: Pharmaceuticals (Basel). 2025 Jul 11;18(7):1031. doi: 10.3390/ph18071031 (PMC12300282; doi:10.3390/ph18071031)
Supplement: Supplementary file 1 [file pharmaceuticals-18-01031-s001.zip]

Archive with 1 entries (1 files):
- pharmaceuticals-3697331-supplementary.pdf
